# Supplementary material for: Factors associated with treatment initiation delay among new adult pulmonary tuberculosis patients in Tigray, Northern Ethiopia
Source: PLoS One. 2020 Aug 21;15(8):e0235411. doi: 10.1371/journal.pone.0235411 (PMC7442238; doi:10.1371/journal.pone.0235411)
Supplement: S1 Data — (XLSX) [file pone.0235411.s001.xlsx]

## Sheet: Sheet1
Alcohol intake	History of smoking cigarate	previous exposure to TB	other chronic diseases	first action	stigma	health incounters	X-ray	Genexpert	AFB	Accessibility	knowledge	patient delay	diagnostic delay	treatment dealy	health system delay	total dealy
yes	no	no	no	HCP	27	2	1	1	2	15	8	30	40	2	42	72
yes	no	no	no	Holy water	30	2	2	1	2	15	10	28	1	3	4	32
no	yes	yes	no	HCP	21	2	1	1	1	13	8	0	30	0	30	30
no	no	yes	no	HCP	20	2	1	1	1	1	0	30	1400	0	1400	1430
yes	no	no	no	HCP	23	2	1	1	2	10	10	23	2	2	4	27
no	no	yes	no	HCP	23	2	1	1	1	25	9	720	40	2	42	762
yes	no	no	no	HCP	29	2	2	1	2	20	9	14	15	2	17	31
yes	yes	yes	no	HCP	17	2	1	1	1	10	8	1080	30	0	30	1110
yes	no	no	no	HCP	29	2	1	1	1	30	9	148	30	2	32	180
yes	no	no	yes	HCP	27	1	2	2	2	15	9	14	3	2	5	19
yes	no	yes	no	HCP	21	1	2	2	2	25	9	14	90	4	94	108
yes	no	yes	no	HCP	23	2	1	1	1	10	8	720	40	1	41	761
no	no	no	no	HCP	21	3	2	1	1	20	11	1	40	2	42	43
yes	no	no	no	HCP	33	5	1	1	1	60	8	3000	5	1	6	3006
yes	no	no	no	HCP	33	1	1	2	2	15	8	10	1	2	3	13
yes	no	no	no	HCP	35	3	1	1	1	20	9	35	40	4	44	79
yes	yes	no	no	HCP	28	2	1	1	1	10	9	40	54	1	55	95
yes	no	no	no	Traditional medication	21	4	2	1	2	15	9	30	25	1	26	56
yes	no	no	no	HCP	31	2	2	1	2	3	11	40	1	30	31	71
no	no	yes	no	HCP	29	3	1	1	1	5	11	720	150	4	154	874
yes	no	no	no	HCP	17	2	1	1	2	14	9	7	10	1	11	18
yes	no	no	no	Holy water	18	3	1	1	2	10	9	30	3	2	5	35
yes	no	no	no	HCP	19	3	1	1	1	5	8	90	75	2	77	167
no	no	yes	no	HCP	24	2	1	1	2	2	8	25	3	3	6	31
no	no	no	yes	HCP	34	2	1	1	2	21	9	75	3	1	4	79
yes	no	yes	no	HCP	30	3	1	1	1	15	10	40	144	2	146	186
yes	no	no	no	HCP	23	2	1	2	2	18	8	9	45	2	47	56
no	no	no	no	HCP	17	2	1	1	1	15	8	120	29	1	30	150
no	no	no	no	Holy water	18	2	1	1	1	15	9	30	90	3	93	123
no	no	no	no	HCP	28	1	1	1	1	10	8	340	4	2	6	346
yes	no	no	no	HCP	20	2	1	1	1	15	8	240	150	2	152	392
no	no	no	no	HCP	25	1	1	1	1	10	8	84	1	2	3	87
yes	no	no	no	HCP	23	3	1	1	1	10	10	340	300	1	301	641
yes	no	no	no	HCP	30	1	1	1	1	1	10	2520	8	2	10	2530
yes	no	no	no	HCP	33	2	2	1	2	15	8	0	4	1	5	5
yes	no	yes	no	HCP	21	3	1	1	1	5	10	37	240	2	242	279
no	no	no	no	HCP	19	3	1	1	1	30	9	300	210	3	213	513
no	no	no	no	HCP	32	3	1	1	1	2	11	240	40	5	45	285
yes	no	no	no	HCP	29	2	2	1	2	12	10	40	50	4	54	94
yes	no	no	no	HCP	24	1	2	1	2	14	9	14	50	1	51	65
no	no	yes	no	HCP	23	3	1	1	1	15	9	150	40	2	42	192
no	no	no	no	HCP	24	3	2	2	2	25	8	40	73	2	75	115
no	no	no	no	HCP	19	3	2	2	2	1.5	10	15	32	10	42	57
no	no	no	no	HCP	22	3	1	1	1	50	9	340	224	3	227	567
yes	no	no	no	HCP	21	1	1	1	1	5	8	120	1	2	3	123
yes	no	no	no	Holy water	25	2	2	2	2	17	8	14	5	3	8	22
no	no	yes	no	HCP	25	3	1	1	1	1.5	9	340	14	1	15	355
no	no	no	no	Traditional medication	24	3	1	1	1	3	9	90	42	3	45	135
no	yes	yes	no	HCP	20	3	1	1	1	5	8	35	30	5	35	70
no	no	no	no	Holy water	21	2	1	1	1	30	9	30	3	2	5	35
yes	no	no	no	HCP	15	2	1	1	2	0.1	10	32	180	2	182	214
yes	no	no	no	HCP	29	3	1	1	1	1.3	9	39	7	1	8	47
yes	no	no	no	HCP	19	3	2	1	2	2	8	51	5	3	8	59
yes	no	no	no	Holy water	20	3	1	1	1	2.5	9	25	35	4	39	64
no	no	no	yes	Holy water	17	2	1	1	1	0.2	8	33	90	1	91	124
no	yes	no	no	HCP	22	4	1	1	1	0.3	9	1440	150	4	154	1594
no	yes	no	no	HCP	21	3	1	1	1	5	10	340	340	2	342	682
no	no	no	no	HCP	24	3	1	1	1	5	2	40	122	14	136	176
yes	no	yes	no	HCP	24	5	1	1	2	5	3	10	44	4	48	58
yes	no	yes	no	HCP	4	4	1	1	1	1	1	7	84	4	88	95
yes	no	yes	no	HCP	25	2	2	1	2	15	8	40	30	2	32	72
no	no	no	no	HCP	34	3	2	2	2	10	8	23	2	1	3	26
yes	yes	no	no	Traditional medication	24	2	2	1	2	10	9	90	30	1	31	121
yes	yes	yes	no	HCP	22	3	2	1	2	15	9	14	7	3	10	24
yes	no	no	no	HCP	25	1	2	1	2	18	8	14	1	1	2	16
no	no	no	no	HCP	21	2	2	1	2	20	8	30	22	2	24	54
yes	no	no	no	HCP	24	3	1	2	1	18	9	30	30	2	32	62
yes	no	no	no	HCP	24	2	2	1	2	2	9	23	23	2	25	48
yes	no	yes	no	HCP	14	2	2	1	2	20	10	30	55	2	57	87
yes	yes	no	no	HCP	23	3	2	2	2	20	9	23	3	1	4	27
no	no	no	no	HCP	24	2	2	2	2	18	9	7	2	3	5	12
no	no	no	no	HCP	27	2	2	1	2	10	8	30	3	1	4	34
yes	no	yes	no	HCP	29	3	2	1	2	1.2	9	40	23	1	24	64
yes	no	no	no	HCP	24	2	2	1	2	14	9	14	2	1	3	17
yes	no	no	no	HCP	24	2	2	1	2	17	8	7	1	2	3	10
yes	no	yes	no	HCP	17	2	2	1	2	20	9	40	30	2	32	72
no	no	no	no	HCP	27	3	2	1	2	0.5	8	14	1	1	2	16
yes	no	yes	no	HCP	35	3	2	2	2	5	9	40	2	1	3	43
yes	no	no	no	HCP	27	1	2	2	2	12	9	14	3	2	5	19
yes	no	yes	no	HCP	20	1	2	1	2	15	9	23	3	1	4	27
yes	no	no	no	HCP	24	2	2	1	2	3	9	45	30	1	31	76
yes	no	no	no	HCP	29	3	2	1	2	18	9	37	4	1	5	42
yes	no	yes	no	HCP	27	1	2	2	2	10	8	7	3	1	4	11
yes	no	yes	no	HCP	30	1	1	1	1	10	9	30	55	1	56	86
yes	no	yes	no	HCP	32	1	2	1	2	12	9	14	1	1	2	16
no	no	no	no	HCP	27	5	2	1	2	14	10	23	1	1	2	25
yes	no	no	no	HCP	34	3	2	1	2	25	8	53	2	1	3	56
no	yes	no	no	HCP	30	2	2	1	2	13	8	53	30	1	31	84
yes	yes	no	no	HCP	30	1	2	1	2	15	10	30	3	1	4	34
yes	yes	no	no	HCP	24	2	2	2	2	14	9	90	40	2	42	132
no	no	no	no	HCP	28	3	2	1	2	23	8	40	40	2	42	82
yes	no	no	no	HCP	27	3	2	2	2	18	9	40	40	2	42	82
yes	no	yes	no	HCP	28	3	2	1	2	14	9	40	40	2	42	82
yes	yes	no	no	HCP	27	2	2	1	2	20	8	150	30	1	31	181
yes	no	no	no	HCP	22	2	2	2	2	1	8	180	30	1	31	211
yes	yes	yes	no	HCP	28	1	2	1	2	15	8	23	1	1	2	25
no	no	no	no	HCP	27	2	1	1	1	14	9	210	20	2	22	232
yes	no	no	no	HCP	31	5	1	1	1	12	9	53	40	3	43	96
yes	no	no	no	HCP	20	1	2	1	2	4	9	7	1	1	2	9
yes	no	no	no	HCP	23	2	1	1	1	3	9	120	30	1	31	151
yes	no	yes	no	HCP	23	2	1	1	1	14	9	105	55	2	57	162
yes	no	no	no	HCP	21	3	2	1	2	11	9	37	40	2	42	79
yes	no	no	no	HCP	22	1	2	1	2	10	10	30	8	2	10	40
no	no	no	no	HCP	14	4	1	1	1	13	8	340	2	1	3	343
no	no	no	no	HCP	33	2	2	2	2	5	15	30	1	1	2	32
yes	no	no	no	Traditional medication	33	2	1	1	1	30	17	37	90	1	91	128
yes	yes	no	no	HCP	25	4	2	1	2	40	17	14	1	1	2	16
yes	no	no	no	HCP	42	3	2	2	2	40	17	14	1	1	2	16
no	no	no	no	HCP	27	2	1	1	1	30	14	90	30	1	31	121
yes	no	no	no	HCP	32	2	1	2	1	40	17	30	1	1	2	32
no	no	no	no	HCP	28	2	1	1	1	40	13	180	30	1	31	211
no	no	no	no	HCP	28	4	1	1	1	40	17	40	40	1	41	81
yes	no	no	no	HCP	37	4	1	1	1	70	17	150	30	14	44	194
no	no	no	no	HCP	27	3	2	1	2	40	13	40	40	4	44	84
yes	no	no	no	HCP	28	3	1	1	1	40	13	90	50	3	53	143
yes	no	no	no	HCP	27	3	2	2	2	70	15	40	30	3	33	73
no	no	no	no	HCP	33	3	2	1	2	35	17	40	40	2	42	82
yes	no	no	no	HCP	32	1	1	1	1	30	15	720	1	1	2	722
no	no	no	no	HCP	40	3	1	2	1	30	19	23	5	3	8	31
yes	no	no	no	Holy water	30	4	2	1	2	35	17	30	40	7	47	77
no	no	no	no	HCP	27	7	2	1	2	30	19	14	1	1	2	16
no	no	no	no	HCP	42	4	2	2	2	40	19	40	40	2	42	82
no	no	no	no	HCP	24	4	1	1	1	20	11	340	1	1	2	342
no	no	no	no	HCP	34	4	1	1	1	20	15	240	1	1	2	242
no	yes	no	no	HCP	41	5	1	1	1	10	11	340	1	1	2	342
yes	yes	no	no	HCP	34	2	2	1	2	2	19	30	40	4	44	74
yes	yes	no	no	HCP	44	4	1	1	1	30	15	720	1	1	2	722
no	no	no	no	Holy water	44	1	1	1	1	10	17	340	23	2	25	365
yes	no	no	no	Holy water	40	10	1	1	1	15	14	120	40	7	47	167
no	no	no	no	HCP	27	4	2	1	2	15	14	14	1	1	2	16
yes	no	no	no	HCP	55	4	2	1	2	10	22	40	40	4	44	84
yes	no	yes	no	Self mediction ()buying drug from pharmacy)	43	4	2	1	2	5	21	14	3	2	5	19
no	yes	no	no	Self mediction ()buying drug from pharmacy)	45	4	2	1	2	12	21	120	30	4	34	154
no	no	no	no	HCP	44	4	2	1	2	10	21	30	30	3	33	63
yes	no	no	no	Holy water	40	5	1	2	1	10	21	30	7	4	11	41
no	no	no	no	HCP	30	4	1	1	1	10	21	210	1	1	2	212
no	no	no	no	Holy water	37	4	1	1	1	0.5	9	720	1	1	2	722
no	no	no	no	Traditional medication	23	3	1	1	1	40	14	340	1	1	2	342
no	no	no	no	HCP	33	4	1	1	1	0.5	18	90	1	1	2	92
no	yes	no	no	Self mediction ()buying drug from pharmacy)	44	3	2	1	2	40	17	23	3	2	5	28
no	no	no	no	HCP	30	1	1	2	1	0.5	17	14	3	2	5	19
yes	no	no	no	HCP	35	1	2	1	2	30	14	40	50	2	52	92
no	no	no	no	Holy water	33	5	2	1	2	15	15	14	1	1	2	16
no	no	no	no	HCP	27	1	2	2	2	10	14	14	1	1	2	16
no	no	yes	no	Traditional medication	31	2	1	1	1	10	10	240	14	5	19	259
no	no	no	no	HCP	35	5	2	2	2	10	21	7	1	1	2	9
no	no	no	no	Holy water	27	1	1	1	1	5	12	90	30	4	34	124
yes	no	no	no	HCP	28	1	1	1	1	1	21	340	1	1	2	342
yes	no	no	no	HCP	23	2	2	2	2	15	10	40	120	2	122	162
no	no	no	no	Traditional medication	35	1	1	1	1	30	13	340	1	1	2	342
no	no	no	no	Traditional medication	39	3	2	1	2	15	17	14	1	1	2	16
yes	no	no	no	HCP	23	4	2	1	2	5	10	14	1	1	2	16
no	no	no	no	Traditional medication	35	3	1	1	1	10	14	180	30	2	32	212
no	no	no	no	HCP	34	2	2	1	2	20	14	14	1	1	2	16
no	no	no	no	HCP	31	2	2	1	2	10	15	14	1	1	2	16
no	no	no	no	HCP	37	3	2	1	2	5	15	30	40	4	44	74
yes	no	no	no	HCP	25	4	2	1	1	2	14	180	30	2	32	212
no	yes	no	no	Holy water	27	1	2	1	2	5	10	30	40	4	44	74
no	no	no	no	HCP	24	4	1	1	1	2	10	30	23	2	25	55
yes	yes	no	no	HCP	34	1	1	1	1	2	20	120	30	3	33	153
no	no	no	no	Holy water	29	3	1	1	1	5	7	90	30	4	34	124
no	no	no	no	Self mediction ()buying drug from pharmacy)	35	2	1	1	1	3	14	120	30	3	33	153
no	no	no	no	HCP	43	3	2	1	2	30	14	30	4	2	6	36
no	no	yes	no	HCP	33	1	2	1	2	30	15	40	30	4	34	74
no	no	no	no	HCP	28	1	2	1	2	40	18	30	1	2	3	33
yes	yes	no	no	HCP	32	3	1	1	1	55	17	340	1	1	2	342
no	yes	no	no	HCP	24	3	2	1	2	40	18	44	40	7	47	91
yes	no	no	yes	HCP	31	1	2	1	2	14	15	44	55	2	57	101
no	no	no	no	Self mediction ()buying drug from pharmacy)	29	3	2	1	2	4	15	14	14	2	16	30
no	no	no	no	HCP	41	4	2	1	2	15	15	23	4	2	6	29
yes	no	no	no	HCP	27	5	2	1	2	15	15	23	4	2	6	29
no	no	no	no	Holy water	45	1	1	1	1	10	23	180	4	3	7	187
no	yes	no	no	Self mediction ()buying drug from pharmacy)	32	1	1	1	1	5	14	180	4	3	7	187
no	no	no	no	Self mediction ()buying drug from pharmacy)	32	3	2	1	1	40	18	120	1	1	2	122
no	no	no	no	Traditional medication	40	1	1	1	1	20	20	180	1	1	2	182
yes	no	no	no	HCP	34	3	1	1	1	55	20	120	23	1	24	144
yes	no	no	no	Holy water	32	2	1	2	1	20	15	30	1	1	2	32
yes	no	no	no	Holy water	35	2	1	1	1	40	21	720	1	1	2	722
no	no	no	no	HCP	35	3	1	1	1	50	14	150	4	1	5	155
yes	no	no	no	HCP	30	1	2	1	2	15	15	40	3	1	4	44
no	no	no	no	HCP	37	1	1	1	1	40	21	340	1	1	2	342
no	no	no	no	HCP	34	1	1	1	1	40	21	180	30	3	33	213
yes	no	no	no	HCP	34	1	1	1	1	30	21	340	1	1	2	342
no	no	no	no	HCP	47	2	1	1	1	45	17	340	1	1	2	342
yes	no	no	no	Traditional medication	31	3	1	1	1	10	19	40	40	3	43	83
no	no	no	no	HCP	40	2	2	1	2	0.5	19	14	1	1	2	16
no	no	no	no	HCP	44	2	1	1	1	40	20	270	30	3	33	303
no	no	no	no	HCP	42	1	2	1	2	40	18	14	4	2	6	20
yes	no	no	no	Self mediction ()buying drug from pharmacy)	41	1	1	1	1	10	15	90	44	2	46	136
no	no	no	no	Self mediction ()buying drug from pharmacy)	34	2	2	1	2	0.5	14	30	30	3	33	63
no	yes	no	no	HCP	34	2	2	1	2	0.5	15	40	55	3	58	98
yes	no	no	no	HCP	40	1	1	1	1	0.5	21	120	55	2	57	177
no	no	no	no	HCP	29	4	2	1	2	0.5	15	40	30	4	34	74
yes	no	no	no	Self mediction ()buying drug from pharmacy)	34	1	2	2	2	1	19	30	44	2	46	76
no	no	no	no	Holy water	43	1	2	1	2	50	19	40	30	4	34	74
yes	no	no	no	Self mediction ()buying drug from pharmacy)	33	1	2	1	2	45	19	40	40	3	43	83
no	no	no	no	Holy water	42	1	2	1	2	20	19	40	70	2	72	112
yes	no	no	no	Holy water	38	4	2	1	2	40	18	14	1	1	2	16
yes	no	no	no	Holy water	43	4	2	1	2	30	20	30	3	4	7	37
no	yes	no	no	HCP	39	1	2	2	2	12	20	14	5	2	7	21
no	yes	no	no	Self mediction ()buying drug from pharmacy)	48	1	2	1	2	45	20	14	1	1	2	16
no	no	no	no	HCP	28	1	2	1	2	45	17	14	1	1	2	16
no	no	no	no	Holy water	30	2	1	1	1	30	14	180	30	2	32	212
yes	no	no	no	HCP	30	2	1	1	1	35	14	340	1	1	2	342
yes	no	no	no	HCP	44	1	2	2	2	40	19	40	55	4	59	99
no	no	no	no	HCP	31	2	2	1	2	25	14	23	4	3	7	30
yes	yes	no	no	Holy water	37	1	1	1	1	30	18	180	40	3	43	223
no	no	no	no	HCP	35	3	2	1	2	15	17	53	70	4	74	127
yes	no	no	no	HCP	27	1	2	1	2	0.5	17	40	70	7	77	117
no	no	no	no	HCP	23	1	2	1	2	10	18	40	40	3	43	83
no	no	no	no	HCP	22	1	2	1	2	10	17	14	1	1	2	16
no	no	no	no	Holy water	34	5	2	1	2	40	15	14	1	1	2	16
no	no	no	no	HCP	32	1	2	1	2	12	15	14	1	1	2	16
no	no	no	no	HCP	35	1	1	1	1	10	19	340	1	1	2	342
yes	no	no	no	HCP	34	1	2	1	2	45	18	30	30	2	32	62
no	no	no	no	HCP	33	1	2	1	2	8	19	40	30	2	32	72
yes	no	no	no	HCP	33	1	2	2	2	1	18	7	1	1	2	9
no	no	no	no	Holy water	37	1	1	1	1	0.5	15	90	1	1	2	92
no	no	no	no	Self mediction ()buying drug from pharmacy)	34	1	2	1	2	0.5	14	14	1	1	2	16
no	no	no	no	Self mediction ()buying drug from pharmacy)	40	1	1	1	1	40	13	90	120	1	121	211
yes	no	no	no	HCP	43	1	1	1	1	49	21	40	120	3	123	163
no	no	no	no	HCP	50	2	1	1	1	55	20	180	30	2	32	212
yes	no	no	no	HCP	41	4	2	2	2	30	18	23	1	1	2	25
no	no	no	no	HCP	41	1	2	1	2	40	18	14	1	1	2	16
yes	yes	no	no	HCP	44	1	2	1	2	12	20	30	30	1	31	61
no	yes	no	no	Self mediction ()buying drug from pharmacy)	28	3	2	2	2	4	15	14	1	1	2	16
no	yes	no	no	HCP	32	5	1	1	1	15	20	340	1	1	2	342
yes	no	no	no	Holy water	23	3	1	1	1	0.7	9	340	1	1	2	342
yes	no	no	no	HCP	22	2	2	1	2	0.5	8	23	1	1	2	25
yes	no	no	no	HCP	22	1	2	1	2	0.5	10	30	5	2	7	37
yes	no	yes	no	HCP	22	1	2	1	2	0.5	9	14	1	1	2	16
yes	no	yes	no	HCP	22	1	1	1	1	0.5	8	340	1	1	2	342
no	no	no	no	HCP	23	1	2	1	2	0.5	8	40	40	2	42	82
no	yes	no	no	Holy water	24	1	2	2	2	0.5	8	14	1	1	2	16
no	no	no	no	HCP	27	1	2	2	2	0.5	9	23	2	3	5	28
no	no	no	no	HCP	23	1	2	2	2	0.5	8	7	1	1	2	9
no	no	no	no	HCP	25	1	1	1	1	0.5	9	90	55	3	58	148
no	no	no	no	HCP	15	1	1	1	1	0.5	9	90	55	3	58	148
no	no	no	no	HCP	20	1	2	1	2	0.5	8	40	30	4	34	74
yes	no	no	no	HCP	24	1	2	1	2	0.5	8	7	1	1	2	9
yes	yes	no	no	HCP	30	1	2	1	2	0.5	8	23	1	1	2	25
yes	no	no	no	HCP	21	1	2	1	2	0.5	8	7	1	1	2	9
no	no	no	no	HCP	19	2	2	1	2	0.5	9	40	55	2	57	97
no	no	yes	no	HCP	20	1	1	1	1	10	9	90	30	3	33	123
yes	no	no	no	HCP	19	1	2	1	2	2	9	14	1	1	2	16
no	no	no	no	HCP	17	1	2	2	2	0.2	8	14	1	1	2	16
yes	no	yes	no	HCP	18	2	2	1	2	15	9	7	1	1	2	9
no	no	no	no	HCP	14	1	2	2	2	25	9	14	1	1	2	16
no	no	no	no	HCP	21	2	1	1	1	0.25	9	340	1	2	3	343
yes	no	no	no	HCP	19	1	2	2	2	0.2	8	14	1	1	2	16
yes	no	yes	no	HCP	20	1	2	2	2	3	9	23	1	3	4	27
no	no	no	no	HCP	14	3	1	1	1	0.2	9	90	45	4	49	139
yes	no	no	no	HCP	17	1	2	1	2	0.5	9	40	40	5	45	85
yes	no	yes	no	HCP	22	2	1	1	1	0.2	8	90	55	2	57	147
no	no	yes	no	HCP	21	1	2	1	2	2	9	40	30	3	33	73
yes	no	no	no	HCP	19	1	2	1	2	0.2	7	30	1	1	2	32
no	no	no	no	HCP	21	1	2	2	2	0.2	8	14	1	1	2	16
yes	no	no	no	HCP	19	1	2	1	2	2	8	40	30	2	32	72
yes	yes	yes	no	HCP	19	3	2	1	2	2	9	40	55	3	58	98
yes	yes	no	no	HCP	21	1	2	1	2	0.5	8	40	30	4	34	74
no	yes	no	no	HCP	21	2	1	1	1	0.5	9	90	55	3	58	148
no	no	no	no	HCP	18	1	2	1	2	0.3	8	40	30	3	33	73
yes	no	no	no	HCP	20	2	2	1	2	0.5	7	40	55	2	57	97
no	no	no	no	HCP	18	1	1	1	1	0.5	10	14	1	1	2	16
no	no	no	no	HCP	17	2	2	1	2	0.5	9	30	5	3	8	38
no	yes	no	no	HCP	19	1	2	2	2	0.5	8	14	1	1	2	16
no	yes	no	no	HCP	21	2	1	1	1	0.2	8	30	1	1	2	32
no	no	no	no	HCP	24	1	2	1	1	0.24	9	40	40	7	47	87
no	no	no	no	HCP	21	1	1	1	1	0.2	8	90	55	3	58	148
yes	no	no	no	HCP	19	5	2	1	2	0.2	8	40	2	1	3	43
yes	no	no	no	HCP	24	3	2	1	2	0.5	9	30	1	1	2	32
no	no	no	no	HCP	21	1	2	1	2	0.2	9	40	7	3	10	50
yes	yes	no	no	HCP	22	1	1	1	1	1	9	90	40	3	43	133
no	no	no	no	HCP	21	2	1	1	1	4	9	90	40	3	43	133
yes	no	no	no	HCP	34	1	1	1	1	20	8	90	4	1	5	95
yes	no	yes	yes	HCP	15	2	2	1	2	2.5	8	14	1	1	2	16
yes	no	no	no	HCP	21	2	2	1	2	3	9	40	4	1	5	45
no	no	no	no	HCP	21	1	2	1	2	2	9	40	4	1	5	45
no	no	no	no	HCP	18	1	2	1	2	4	9	23	1	1	2	25
yes	no	yes	no	HCP	21	1	1	1	1	0.15	8	120	5	1	6	126
yes	no	yes	no	HCP	24	1	2	1	2	2	9	14	1	1	2	16
no	no	no	no	HCP	20	5	2	1	2	3.5	9	40	1	1	2	42
yes	no	yes	no	HCP	20	1	1	1	1	25	9	14	1	1	2	16
no	no	no	no	HCP	22	2	2	1	2	0.2	9	30	1	1	2	32
no	no	no	no	HCP	18	1	2	1	2	15	9	23	1	1	2	25
yes	no	no	no	HCP	24	2	2	1	2	0.2	8	30	20	4	24	54
yes	no	no	no	HCP	28	5	2	1	2	10	10	14	1	1	2	16
no	no	yes	no	HCP	20	2	2	1	2	25	8	23	30	3	33	56
no	no	yes	no	HCP	18	1	2	2	2	1	9	30	30	4	34	64
yes	no	no	no	HCP	24	2	1	1	1	4	9	720	1	1	2	722
no	no	no	no	HCP	20	2	1	1	1	0.2	9	90	30	1	31	121
yes	no	yes	no	HCP	28	1	2	1	2	25	8	23	4	3	7	30
yes	yes	no	no	HCP	19	1	2	1	2	0.23	9	14	1	1	2	16
no	no	yes	no	HCP	18	1	1	1	1	0.2	8	340	1	1	2	342
yes	no	yes	no	HCP	18	3	1	1	1	0.15	8	90	30	3	33	123
yes	no	no	no	HCP	21	1	1	1	1	15	7	53	10	2	12	65
yes	no	no	no	HCP	17	1	2	1	2	12	8	30	30	1	31	61
no	no	no	no	HCP	19	4	2	1	2	0.25	9	30	5	3	8	38
yes	yes	no	no	HCP	21	1	2	1	2	7	9	23	1	1	2	25
no	no	yes	no	HCP	19	1	1	1	1	0.2	8	120	1	1	2	122
yes	no	no	no	HCP	18	1	2	1	2	0.2	9	30	40	3	43	73
yes	no	no	no	HCP	18	1	2	1	2	23	9	40	30	4	34	74
yes	no	no	no	HCP	17	1	2	1	2	20	8	14	1	2	3	17
yes	no	no	no	HCP	19	2	2	1	2	2	8	30	23	2	25	55
no	yes	yes	no	HCP	19	1	2	1	2	3	8	14	75	3	78	92
yes	no	no	no	HCP	21	1	2	1	2	3	10	30	35	3	38	68
yes	no	no	no	HCP	25	1	2	1	2	15	8	40	55	3	58	98
yes	no	yes	no	HCP	17	1	2	1	2	4	9	40	55	3	58	98
no	no	no	no	HCP	18	1	2	1	2	1.3	8	40	55	3	58	98
yes	no	no	no	HCP	33	3	2	1	2	2.5	8	40	120	7	127	167
yes	no	no	no	HCP	21	3	2	1	2	25	9	14	90	7	97	111
yes	no	no	no	HCP	18	2	2	1	2	25	10	14	1	1	2	16
no	no	yes	no	HCP	24	1	2	1	2	1	9	14	1	1	2	16
no	no	no	no	HCP	17	2	2	1	2	0.18	9	14	1	1	2	16
no	no	no	no	HCP	21	2	1	1	1	2	8	14	1	1	2	16
yes	no	no	no	HCP	21	1	1	1	1	0.19	9	240	1	1	2	242
no	no	no	no	HCP	22	3	2	1	2	13	9	40	55	3	58	98
no	no	no	no	HCP	19	1	2	1	2	3	9	14	1	1	2	16
no	no	no	no	HCP	20	1	1	1	1	0.2	9	150	1	1	2	152
yes	no	no	no	HCP	20	2	2	1	2	0.23	9	14	1	1	2	16
yes	no	yes	no	HCP	24	2	2	1	2	0.1	9	7	1	1	2	9
yes	no	no	no	HCP	20	1	2	1	2	0.2	9	40	30	1	31	71
no	yes	no	no	HCP	18	1	2	1	2	0.25	12	30	23	1	24	54
yes	yes	no	no	HCP	18	1	2	1	2	0.2	7	14	1	1	2	16
yes	yes	no	no	HCP	18	1	2	1	2	21	9	14	1	1	2	16
yes	no	no	no	HCP	22	2	2	1	2	0.2	9	23	7	3	10	33
yes	no	no	no	HCP	24	1	1	1	1	1	8	90	30	1	31	121
yes	no	no	no	HCP	20	1	2	1	2	0.2	8	37	1	1	2	39
no	no	no	no	HCP	17	1	2	1	2	0.2	8	14	1	1	2	16
yes	no	no	no	HCP	21	1	2	1	2	15	9	14	1	1	2	16
yes	no	no	no	HCP	24	1	2	1	2	15	9	40	30	2	32	72
yes	yes	no	no	HCP	19	3	2	1	2	25	10	23	1	1	2	25
yes	yes	no	no	HCP	19	1	1	1	1	23	10	90	30	3	33	123
yes	no	no	no	HCP	29	1	2	1	2	20	11	14	1	1	2	16
no	no	no	no	HCP	27	3	2	1	2	28	10	30	40	4	44	74
yes	no	no	no	HCP	28	1	2	1	2	15	11	40	55	4	59	99
yes	no	no	no	HCP	24	3	1	1	1	0.25	10	14	1	1	2	16
yes	no	no	no	HCP	27	1	1	1	1	2	13	30	30	4	34	64
no	yes	no	no	HCP	29	1	2	1	2	0.2	11	30	30	2	32	62
yes	no	no	no	HCP	21	2	2	2	2	0.15	10	30	23	1	24	54
yes	no	no	no	HCP	24	1	2	1	2	0.2	10	23	3	2	5	28
no	no	no	no	HCP	23	4	1	1	1	0.23	9	90	30	2	32	122
yes	no	no	no	HCP	24	1	2	1	2	0.22	10	10	1	1	2	12
yes	no	no	no	HCP	25	2	2	1	2	0.1	11	23	1	1	2	25
yes	no	no	no	HCP	22	1	1	1	1	2	10	90	40	4	44	134
no	no	no	no	HCP	24	3	1	1	1	1.2	11	90	40	4	44	134
yes	no	no	no	HCP	20	1	1	1	1	1.4	11	340	1	1	2	342
yes	no	no	no	HCP	27	3	1	1	1	20	11	90	2	1	3	93
no	no	no	no	HCP	29	2	1	1	1	10	9	90	30	1	31	121
no	no	no	no	HCP	20	2	1	1	1	22	8	340	1	1	2	342
yes	no	no	no	HCP	23	1	2	2	2	0.1	10	14	1	1	2	16
no	no	no	no	HCP	29	2	2	1	2	0.5	12	14	1	1	2	16
yes	no	no	no	HCP	25	1	2	1	2	15	8	40	1	1	2	42
yes	no	no	no	HCP	21	2	2	1	2	23	11	30	1	1	2	32
yes	no	yes	no	HCP	22	1	2	1	2	3	10	40	55	3	58	98
yes	no	yes	no	HCP	27	1	1	1	1	24	11	23	1	2	3	26
yes	yes	no	no	HCP	23	2	2	1	2	0.28	13	7	1	3	4	11
yes	yes	no	no	HCP	19	1	2	1	2	0.25	11	30	2	3	5	35
no	yes	no	no	HCP	18	1	1	1	1	0.15	8	120	3	2	5	125
yes	no	no	no	HCP	23	2	2	1	2	1.2	8	23	23	3	26	49
yes	no	yes	no	HCP	25	2	1	1	1	0.23	8	340	1	1	2	342
yes	no	no	no	HCP	18	1	2	1	2	12	9	40	1	1	2	42
yes	no	no	no	Holy water	21	1	1	1	1	2	9	127	30	2	32	159
yes	no	no	no	Self mediction ()buying drug from pharmacy)	20	1	2	1	2	2	9	30	23	1	24	54
yes	yes	no	no	HCP	23	1	2	1	2	0.22	8	30	23	1	24	54
no	yes	no	no	HCP	24	2	2	1	2	0.23	10	30	10	1	11	41
yes	no	yes	no	HCP	27	1	2	1	2	2	9	5	1	1	2	7
yes	no	yes	no	HCP	25	1	2	1	2	3	8	30	1	1	2	32
yes	no	yes	no	HCP	18	1	2	1	2	0.21	8	30	1	1	2	32
no	no	no	no	HCP	30	1	2	1	2	0.15	8	23	1	1	2	25
no	no	no	no	HCP	28	1	2	2	2	0.2	8	14	1	1	2	16
yes	yes	yes	no	HCP	24	2	2	1	2	2	9	30	1	1	2	32
yes	no	no	no	HCP	20	1	2	1	2	0.25	9	30	1	1	2	32
no	no	no	no	HCP	18	1	2	1	2	0.13	8	30	1	1	2	32
no	no	no	no	HCP	21	1	2	1	2	0.2	10	30	90	3	93	123
no	no	no	no	Traditional medication	23	2	2	1	2	21	8	40	40	2	42	82
yes	no	no	no	HCP	21	1	2	1	2	0.25	9	14	1	1	2	16
no	no	no	no	HCP	24	1	2	1	2	13	8	23	1	1	2	25
yes	no	yes	no	HCP	18	1	2	1	2	1	9	30	1	1	2	32
yes	no	no	no	HCP	22	3	1	1	1	0.25	9	14	1	1	2	16
yes	no	no	no	HCP	19	1	2	1	2	0.21	9	30	1	1	2	32
yes	no	no	no	HCP	21	2	2	1	2	1.2	9	23	1	1	2	25
no	no	no	no	HCP	23	2	2	1	2	0.2	8	30	1	1	2	32
no	no	no	no	HCP	23	2	2	1	2	0.15	8	14	1	1	2	16
yes	no	no	no	Holy water	14	2	1	1	1	0.22	9	90	40	1	41	131
yes	no	no	no	HCP	21	1	2	1	2	0.15	8	30	1	1	2	32
no	no	no	no	Traditional medication	19	1	2	1	2	0.23	9	40	55	1	56	96
no	no	no	no	HCP	21	1	2	2	2	0.24	10	23	1	1	2	25
no	no	no	no	Self mediction ()buying drug from pharmacy)	19	1	2	1	2	0.15	8	40	30	1	31	71
no	yes	no	no	HCP	22	3	2	1	2	4	9	30	1	1	2	32
yes	yes	no	no	HCP	21	2	2	2	2	0.2	9	23	1	1	2	25
yes	yes	no	no	HCP	21	1	1	1	1	0.15	8	180	1	1	2	182
no	no	no	no	HCP	41	3	2	1	2	35	14	30	1	1	2	32
no	no	no	no	HCP	29	2	2	1	2	30	18	30	1	1	2	32
no	no	yes	no	HCP	39	3	2	1	2	10	17	40	50	3	53	93
no	no	no	no	HCP	35	2	2	1	2	15	15	40	50	2	52	92
yes	no	no	no	HCP	41	1	1	1	1	25	21	120	40	3	43	163
yes	yes	no	no	HCP	41	3	2	1	2	35	14	23	1	1	2	25
yes	yes	yes	no	HCP	41	1	2	1	2	28	21	30	1	1	2	32
yes	no	no	no	HCP	44	2	1	1	1	5	21	90	40	3	43	133
no	no	yes	no	Self mediction ()buying drug from pharmacy)	43	2	2	1	2	20	13	40	30	2	32	72
no	no	no	no	HCP	43	2	1	1	1	20	21	30	2	1	3	33
no	no	no	no	HCP	39	1	2	1	2	10	12	30	3	1	4	34
no	no	no	no	HCP	43	1	2	1	2	45	14	30	2	1	3	33
yes	yes	no	no	Holy water	37	4	2	1	2	2	14	40	40	2	42	82
yes	no	no	no	HCP	34	1	2	1	2	15	15	30	2	1	3	33
yes	no	no	no	HCP	54	1	2	1	2	35	19	30	20	2	22	52
no	no	no	no	HCP	54	1	2	1	2	45	21	30	1	2	3	33
yes	no	no	no	Self mediction ()buying drug from pharmacy)	54	1	1	1	1	5	21	150	1	1	2	152
yes	no	no	no	HCP	54	1	2	1	2	35	15	23	1	1	2	25
yes	no	no	no	HCP	41	4	2	1	2	0.5	12	23	1	1	2	25
no	no	no	no	Self mediction ()buying drug from pharmacy)	54	2	2	1	2	30	13	40	75	7	82	122
yes	no	no	no	Self mediction ()buying drug from pharmacy)	37	4	1	1	1	45	12	340	1	1	2	342
yes	no	no	no	Self mediction ()buying drug from pharmacy)	41	4	1	1	1	4	12	1080	1	1	2	1082
yes	no	no	no	HCP	37	2	2	1	2	0.45	15	14	1	1	2	16
yes	no	no	no	Holy water	37	2	1	1	1	15	12	180	1	1	2	182
no	no	no	yes	HCP	41	2	2	1	2	10	13	40	1	1	2	42
no	no	no	no	HCP	39	4	2	1	2	10	19	30	1	1	2	32
yes	no	no	no	HCP	41	1	2	1	2	10	17	30	1	1	2	32
yes	no	no	no	Self mediction ()buying drug from pharmacy)	37	1	1	1	1	30	17	120	1	1	2	122
yes	no	no	no	HCP	23	1	2	1	2	0.35	13	14	1	1	2	16
yes	no	no	no	Self mediction ()buying drug from pharmacy)	43	2	2	1	2	4	21	14	1	1	2	16
no	yes	no	no	HCP	33	1	2	1	2	4	21	14	1	1	2	16
yes	yes	no	no	HCP	37	1	1	1	1	5	21	120	30	5	35	155
yes	yes	no	no	HCP	43	1	2	1	2	25	21	14	1	1	2	16
yes	no	no	no	Traditional medication	32	4	1	1	1	30	12	340	1	1	2	342
yes	no	no	no	HCP	25	4	2	1	2	4	15	40	120	4	124	164
yes	no	no	no	HCP	42	2	2	2	2	70	17	14	1	1	2	16
yes	no	no	no	Holy water	29	4	2	1	2	7	15	30	1	1	2	32
yes	no	no	no	HCP	37	3	2	1	2	2	15	14	1	1	2	16
yes	yes	no	no	HCP	47	3	2	1	2	0.54	20	14	1	1	2	16
no	yes	no	no	Holy water	37	2	2	1	2	15	14	14	1	1	2	16
yes	no	no	no	HCP	33	4	2	1	2	0.54	12	14	1	1	2	16
no	no	no	no	HCP	31	3	2	2	2	5	12	14	1	1	2	16
yes	no	no	no	HCP	29	1	2	1	2	1	15	14	1	1	2	16
yes	no	yes	no	HCP	33	3	1	1	1	4	12	340	4	3	7	347
no	no	no	no	HCP	31	4	2	1	2	3	15	14	2	1	3	17
yes	yes	no	no	HCP	33	3	2	2	2	2	14	14	2	1	3	17
yes	no	no	no	HCP	45	1	2	1	2	0.47	17	14	2	1	3	17
yes	no	no	no	HCP	33	4	2	1	2	5	19	14	2	1	3	17
yes	no	no	no	Self mediction ()buying drug from pharmacy)	31	2	2	2	2	5	21	30	30	3	33	63
yes	no	no	no	HCP	38	1	2	1	2	2	18	14	1	1	2	16
no	no	no	no	HCP	29	1	2	1	2	20	15	14	1	1	2	16
yes	no	yes	no	Self mediction ()buying drug from pharmacy)	42	3	2	2	2	25	14	30	20	1	21	51
yes	no	no	no	HCP	45	4	1	1	1	30	19	720	1	1	2	722
yes	no	no	no	Holy water	34	1	1	1	1	0.45	21	1440	1	1	2	1442
yes	no	no	no	HCP	39	4	2	1	2	30	21	14	1	1	2	16
yes	no	yes	no	HCP	44	1	2	1	2	1	14	14	1	1	2	16
yes	no	no	no	HCP	34	1	2	1	2	1	12	14	1	1	2	16
no	no	no	no	HCP	33	3	2	1	2	24	17	14	1	1	2	16
no	no	no	no	HCP	27	2	2	1	2	15	8	14	1	1	2	16
yes	no	no	no	HCP	30	2	2	1	2	15	10	13	1	1	2	15
yes	no	yes	no	Holy water	21	2	2	1	2	13	8	30	30	1	31	61
yes	no	yes	no	Traditional medication	20	2	2	1	2	1	0	30	30	1	31	61
no	no	no	no	HCP	23	2	2	2	2	10	10	14	30	1	31	45
yes	yes	yes	no	HCP	23	2	2	2	2	25	9	240	1	1	2	242
no	yes	no	no	HCP	29	2	1	1	1	20	9	340	1	1	2	342
no	yes	yes	no	Self mediction ()buying drug from pharmacy)	17	2	1	1	1	10	8	40	40	1	41	81
yes	no	no	no	HCP	29	2	2	1	2	30	9	30	1	1	2	32
no	no	no	no	HCP	27	1	2	1	2	15	9	14	1	1	2	16
yes	no	yes	no	HCP	21	1	1	1	1	25	9	90	40	1	41	131
yes	no	yes	no	HCP	23	2	2	1	2	10	8	40	40	1	41	81
no	yes	no	no	HCP	21	3	2	2	2	20	11	14	55	1	56	70
yes	yes	no	no	HCP	33	5	2	1	2		8	23	1	1	2	25
no	no	no	no	HCP	33	1	2	2	2	15	8	23	1	1	2	25
yes	no	no	no	HCP	35	3	1	1	1	20	9	30	1	1	2	32
no	no	no	no	Holy water	28	2	1	1	1	10	9	210	1	1	2	212
no	no	no	no	HCP	21	4	2	1	2	15	9	30	1	1	2	32
no	no	no	no	HCP	31	2	2	1	2	3	11	30	1	1	2	32
no	yes	yes	no	HCP	29	3	2	2	2	5	11	14	1	1	2	16
no	no	no	no	HCP	17	2	2	1	2	14	9	14	1	1	2	16
yes	no	no	no	HCP	18	3	2	1	2	10	9	30	1	1	2	32
yes	no	no	no	HCP	19	3	2	2	2	5	8	14	1	1	2	16
no	no	yes	no	HCP	24	2	1	1	1	2	8	23	1	1	2	25
yes	no	no	no	HCP	34	2	2	1	2	21	9	14	1	1	2	16
no	no	yes	no	HCP	30	3	2	1	2	15	10	14	1	1	2	16
yes	no	no	no	HCP	23	2	2	1	2	18	8	30	1	1	2	32
yes	no	no	no	Holy water	17	2	1	1	1	15	8	90	30	5	35	125
no	no	no	no	Self mediction ()buying drug from pharmacy)	18	2	1	1	1	15	9	90	30	4	34	124
no	no	no	no	Holy water	28	1	1	1	1	10	8	720	1	1	2	722
yes	no	no	no	HCP	20	2	2	2	2	15	8	30	1	1	2	32
no	no	no	no	Holy water	25	1	1	1	1	10	8	120	30	3	33	153
no	no	no	no	Self mediction ()buying drug from pharmacy)	23	3	1	1	1	10	10	150	40	4	44	194
no	no	no	no	Traditional medication	30	1	2	1	2	1	10	40	30	3	33	73
no	no	no	no	HCP	33	2	2	1	2	15	8	14	1	1	2	16
no	yes	yes	no	HCP	25	2	1	1	1	15	8	120	120	3	123	243
no	no	no	no	Traditional medication	34	3	1	1	1	10	8	90	9	2	11	101
yes	no	no	no	Traditional medication	24	2	1	1	1	10	9	90	30	3	33	123
no	yes	yes	no	HCP	22	3	2	1	2	15	9	14	30	2	32	46
no	no	no	no	HCP	25	1	2	1	2	18	8	14	3	2	5	19
no	no	no	no	HCP	21	2	1	1	1	20	8	90	4	2	6	96
no	no	no	no	HCP	24	3	1	1	2	18	9	40	27	2	29	69
no	no	no	no	HCP	24	2	1	1	2	2	9	23	14	2	16	39
yes	no	yes	no	HCP	14	2	1	2	2	20	10	30	9	2	11	41
yes	no	no	no	Holy water	23	3	1	1	1	20	9	340	24	3	27	367
no	yes	no	no	HCP	24	2	1	1	2	18	9	40	21	1	22	62
no	yes	no	no	HCP	27	2	1	1	2	10	8	90	12	2	14	104
yes	no	yes	no	HCP	29	3	1	1	1	1.2	9	120	40	3	43	163
no	no	no	no	HCP	24	2	2	1	2	14	9	23	4	2	6	29
no	no	no	no	HCP	24	2	2	1	2	17	8	30	34	4	38	68
no	no	yes	no	HCP	17	2	1	1	2	20	9	7	34	2	36	43
no	yes	no	no	HCP	27	3	1	1	1	0.5	8	30	40	8	48	78
yes	no	yes	no	HCP	35	3	1	1	1	5	9	180	35	3	38	218
no	no	no	no	HCP	27	1	1	1	2	12	9	23	2	1	3	26
no	no	yes	no	HCP	20	1	1	1	2	15	9	23	2	1	3	26
yes	no	no	no	Traditional medication	24	2	1	1	1	3	9	120	4	2	6	126
no	no	no	no	HCP	29	3	1	1	2	18	9	53	40	3	43	96
no	no	yes	no	HCP	27	1	1	1	2	10	8	7	30	1	31	38
no	no	yes	no	HCP	30	1	1	2	2	10	9	14	2	2	4	18
no	no	yes	no	HCP	32	1	1	1	2	12	9	30	30	2	32	62
no	no	no	no	Self mediction ()buying drug from pharmacy)	27	5	1	1	1	14	10	180	8	1	9	189
yes	no	no	no	HCP	34	3	1	1	1	25	8	720	240	2	242	962
no	no	no	no	HCP	30	2	1	1	1	13	8	90	25	2	27	117
yes	no	no	no	HCP	30	1	2	2	2	15	10	23	2	5	7	30
no	yes	no	no	HCP	24	2	1	1	1	14	9	90	30	2	32	122
no	no	no	no	HCP	28	3	1	1	1	23	8	90	19	2	21	111
yes	no	no	no	Holy water	27	3	1	1	1	18	9	120	90	2	92	212
no	no	yes	no	Holy water	28	3	1	1	1	14	9	340	193	2	195	535
no	no	no	no	HCP	27	2	1	1	1	20	8	90	90	2	92	182
no	no	no	no	Traditional medication	22	2	1	1	1	1	8	210	40	3	43	253
no	no	yes	no	HCP	28	1	1	1	1	15	8	90	40	2	42	132
yes	no	no	no	HCP	27	2	2	1	2	14	9	44	30	3	33	77
yes	no	no	no	HCP	31	5	1	1	1	12	9	90	14	2	16	106
yes	no	no	no	HCP	20	1	1	1	1	4	9	720	8	2	10	730
no	no	no	no	HCP	23	2	1	1	2	3	9	40	55	1	56	96
yes	no	yes	no	HCP	23	2	1	1	1	14	9	720	50	2	52	772
no	no	no	no	HCP	21	3	1	1	1	11	9	1080	1440	2	1442	2522
no	no	no	no	HCP	22	1	2	1	2	10	10	30	14	2	16	46
yes	no	no	no	Self mediction ()buying drug from pharmacy)	14	4	1	1	1	13	8	720	4	2	6	726
yes	no	no	no	HCP	33	2	2	1	2	15	15	14	30	2	32	46
yes	no	no	no	HCP	33	2	2	2	2	30	17	33	43	2	45	78
no	no	no	no	HCP	25	4	2	2	2	40	17	40	40	2	42	82
no	no	no	no	HCP	42	3	2	1	2	40	17	30	50	7	57	87
yes	no	no	no	HCP	27	2	1	1	2	30	14	14	45	1	46	60
no	no	no	no	HCP	32	2	1	1	2	40	17	40	30	2	32	72
yes	no	no	no	HCP	28	2	1	1	2	40	13	40	50	7	57	97
yes	no	no	no	HCP	28	4	2	1	2	40	17	40	50	2	52	92
yes	no	no	no	HCP	37	4	1	1	2	70	17	14	40	2	42	56
yes	no	no	no	HCP	27	3	2	1	2	40	13	45	50	2	52	97
yes	no	no	no	HCP	28	3	2	1	2	40	13	38	45	2	47	85
yes	no	no	no	Holy water	27	3	1	1	1	70	15	90	40	2	42	132
no	no	no	no	HCP	33	3	1	1	2	35	17	14	45	2	47	61
yes	no	no	no	Traditional medication	32	1	1	1	1	30	15	90	3	2	5	95
yes	no	no	no	HCP	40	3	1	1	1	30	19	90	40	2	42	132
yes	no	no	no	Holy water	30	4	2	2	1	35	17	45	120	2	122	167
yes	no	no	no	Traditional medication	27	7	1	1	1	30	19	90	55	2	57	147
yes	no	no	no	HCP	42	4	2	2	2	40	19	37	93	2	95	132
yes	yes	no	no	HCP	24	4	2	2	2	20	11	14	35	2	37	51
no	no	no	no	HCP	34	4	1	1	1	20	15	33	120	4	124	157
yes	no	no	no	Holy water	41	5	2	1	2	10	11	51	40	17	57	108
yes	no	no	no	HCP	34	2	1	1	2	2	19	14	30	2	32	46
yes	no	no	no	HCP	44	4	1	1	1	30	15	28	420	2	422	450
no	no	no	no	HCP	44	1	2	1	2	10	17	18	3	1	4	22
no	no	no	no	HCP	40	10	2	1	1	15	14	14	390	3	393	407
yes	no	no	no	HCP	27	4	2	1	1	15	14	1	300	5	305	306
yes	no	no	no	HCP	55	4	2	1	2	10	22	30	40	3	43	73
no	no	yes	no	Self mediction ()buying drug from pharmacy)	43	4	2	1	2	5	21	23	53	1	54	77
no	no	no	no	Self mediction ()buying drug from pharmacy)	45	4	2	1	2	12	21	35	43	2	45	80
no	no	no	no	HCP	44	4	2	1	2	10	21	14	40	4	44	58
yes	no	no	no	Holy water	40	5	1	1	2	10	21	39	55	4	59	98
no	no	no	no	Self mediction ()buying drug from pharmacy)	30	4	1	1	2	10	21	33	93	2	95	128
yes	no	no	no	HCP	37	4	2	1	2	0.5	9	40	30	3	33	73
yes	no	no	no	Traditional medication	23	3	1	2	2	40	14	40	40	3	43	83
yes	no	no	no	HCP	33	4	1	2	1	0.5	18	30	120	2	122	152
yes	no	no	yes	HCP	44	3	1	1	1	40	17	180	45	1	46	226
no	no	no	no	HCP	30	1	2	1	2	0.5	17	30	4	3	7	37
no	no	no	no	HCP	35	1	1	1	2	30	14	30	3	2	5	35
yes	no	no	no	HCP	33	5	1	1	2	15	15	9	42	3	45	54
yes	no	no	no	Holy water	27	1	1	1	1	10	14	104	3	3	6	110
no	yes	yes	no	Holy water	31	2	1	1	1	10	10	183	3	2	5	188
no	no	no	no	Traditional medication	35	5	2	1	2	10	21	51	32	4	36	87
no	no	no	no	HCP	27	1	1	1	2	5	12	14	3	2	5	19
no	no	no	no	HCP	28	1	1	1	2	1	21	14	4	2	6	20
yes	no	no	no	HCP	23	2	2	1	2	15	10	45	33	5	38	83
yes	no	no	no	HCP	35	1	2	1	2	30	13	14	27	2	29	43
no	no	no	no	Traditional medication	39	3	1	1	1	15	17	3400	3	1	4	3404
no	no	no	no	HCP	23	4	2	1	1	5	10	14	180	5	185	199
no	no	no	yes	Traditional medication	35	3	2	1	2	10	14	84	40	5	45	129
no	no	no	no	Holy water	34	2	1	2	2	20	14	34	42	3	45	79
yes	no	no	no	HCP	31	2	1	1	1	10	15	183	30	2	32	215
yes	no	no	no	HCP	37	3	1	1	2	5	15	7	47	1	48	55
yes	no	no	no	HCP	25	4	1	1	1	2	14	7	720	1	721	728
yes	no	no	no	Self mediction ()buying drug from pharmacy)	27	1	1	1	1	5	10	131	7	1	8	139
no	no	no	yes	HCP	24	4	1	1	1	2	10	30	1440	2	1442	1472
no	no	no	no	HCP	34	1	2	1	2	2	20	30	7	2	9	39
no	no	no	no	Holy water	29	3	1	1	1	5	7	44	83	1	84	128
no	no	no	no	HCP	35	2	2	1	2	3	14	10	53	1	54	64
yes	no	no	no	HCP	43	3	2	1	2	30	14	7	42	2	44	51
yes	no	yes	no	HCP	33	1	2	2	2	30	15	7	4	4	8	15
yes	no	no	no	Traditional medication	28	1	1	1	1	40	18	90	1	2	2	92
no	no	no	no	HCP	32	3	1	2	2	55	17	1	48	1	49	50
yes	no	no	no	HCP	24	3	1	1	1	40	18	30	74	2	76	106
yes	no	no	no	HCP	31	1	2	1	2	14	15	10	3	1	4	14
yes	no	no	no	HCP	29	3	2	1	2	4	15	24	5	1	6	30
no	no	no	no	HCP	41	4	1	1	2	15	15	9	47	1	48	57
yes	no	no	no	Self mediction ()buying drug from pharmacy)	27	5	1	1	1	15	15	34	120	1	121	155
yes	no	no	no	HCP	45	1	1	2	2	10	23	7	3	1	4	11
yes	no	no	no	HCP	32	1	2	1	2	5	14	7	2	1	3	10
yes	no	no	no	HCP	32	3	2	1	2	40	18	7	45	1	46	53
no	no	no	no	HCP	40	1	2	1	2	20	20	14	18	1	19	33
no	no	no	no	Holy water	34	3	1	1	1	55	20	90	120	1	121	211
yes	no	no	no	Self mediction ()buying drug from pharmacy)	32	2	1	1	2	20	15	57	24	1	25	82
yes	no	no	no	HCP	35	2	2	1	2	40	21	2	30	1	31	33
yes	no	no	no	HCP	35	3	1	1	1	50	14	0	450	1	451	451
yes	no	no	no	HCP	30	1	1	1	2	15	15	51	4	1	5	56
no	no	no	no	HCP	37	1	2	1	2	40	21	30	1	1	2	32
yes	no	no	no	Holy water	34	1	1	1	2	40	21	80	1	1	2	82
yes	no	no	no	HCP	34	1	2	1	2	30	21	35	1	1	2	37
yes	no	no	no	Self mediction ()buying drug from pharmacy)	47	2	2	1	1	45	17	90	42	1	43	133
yes	no	no	no	HCP	31	3	1	2	2	10	19	0	47	1	48	48
yes	no	no	no	HCP	40	2	2	2	2	0.5	19	0	1	1	2	2
yes	no	no	no	Holy water	44	2	1	1	2	40	20	55	34	2	36	91
yes	no	no	no	Traditional medication	42	1	1	1	2	40	18	55	8	2	10	65
yes	no	no	no	HCP	41	1	1	1	2	10	15	14	27	2	29	43
no	no	no	no	HCP	34	2	1	1	2	0.5	14	12	55	2	57	69
yes	no	no	no	HCP	34	2	1	1	2	0.5	15	27	24	2	26	53
no	no	no	no	Self mediction ()buying drug from pharmacy)	40	1	2	1	1	0.5	21	74	15	1	16	90
yes	no	no	no	HCP	29	4	2	2	1	0.5	15	12	45	1	46	58
yes	no	no	no	HCP	34	1	2	1	2	1	19	3	8	1	9	12
no	no	no	no	HCP	43	1	1	1	2	50	19	3	8	1	9	12
yes	no	no	no	Self mediction ()buying drug from pharmacy)	33	1	2	1	2	45	19	77	7	1	8	85
yes	no	no	no	HCP	42	1	2	1	2	20	19	30	1	1	2	32
yes	no	no	no	HCP	38	4	1	1	1	40	18	13	120	1	121	134
yes	no	no	no	HCP	43	4	1	1	1	30	20	19	150	1	151	170
yes	no	no	no	HCP	39	1	1	1	2	12	20	28	2	1	3	31
no	no	no	no	Self mediction ()buying drug from pharmacy)	48	1	2	1	2	45	20	34	1	1	2	36
yes	no	no	no	HCP	28	1	2	1	2	45	17	10	1	1	2	12
yes	no	no	no	Holy water	30	2	2	1	2	30	14	37	22	1	23	60
yes	no	no	no	Holy water	30	2	2	1	2	35	14	42	42	1	43	85
yes	no	no	no	HCP	44	1	2	1	2	40	19	25	1	0	1	26
yes	no	no	no	HCP	31	2	1	1	2	25	14	28	13	1	14	42
yes	no	no	no	Holy water	37	1	2	1	2	30	18	57	1	0	1	58
no	no	no	no	Holy water	35	3	1	1	1	15	17	83	122	0	122	205
no	no	no	no	HCP	27	1	1	1	2	0.5	17	22	4	0	4	26
yes	no	no	no	HCP	23	1	2	1	2	10	18	14	1	1	2	16
yes	no	no	no	Holy water	22	1	1	1	1	10	17	150	1	1	2	152
yes	no	no	no	Holy water	34	5	1	1	1	40	15	47	1444	1	1445	1492
no	no	no	no	Holy water	32	1	1	2	2	12	15	72	22	1	23	95
yes	no	no	no	HCP	35	1	2	2	2	10	19	30	1	0	1	31
no	no	no	no	Holy water	34	1	2	1	2	45	18	54	22	1	23	77
no	no	no	no	HCP	33	1	2	1	2	8	19	20	10	1	11	31
yes	no	no	no	Holy water	33	1	1	1	1	1	18	329	1	1	2	331
no	no	no	no	Traditional medication	37	1	1	1	1	0.5	15	179	2	1	3	182
yes	no	no	no	HCP	34	1	2	1	2	0.5	14	7	27	1	28	35
yes	no	no	no	HCP	40	1	2	1	2	40	13	18	24	1	25	43
no	no	no	no	HCP	43	1	2	1	2	49	21	30	1	1	2	32
yes	no	no	no	HCP	50	2	1	1	2	55	20	3	28	1	29	32
no	no	no	no	Self mediction ()buying drug from pharmacy)	41	4	1	1	1	30	18	52	133	1	134	186
yes	no	no	no	HCP	41	1	2	1	2	40	18	19	10	1	11	30
no	no	no	no	HCP	44	1	2	1	2	12	20	13	3	1	4	17
no	no	no	no	HCP	28	3	1	1	2	4	15	28	40	3	43	71
no	no	no	no	Holy water	32	5	1	1	1	15	20	31	178	1	179	210
no	no	no	no	Self mediction ()buying drug from pharmacy)	23	3	1	1	1	0.7	9	94	94	1	95	189
no	no	no	no	Self mediction ()buying drug from pharmacy)	22	2	1	1	1	0.5	8	174	30	2	32	206
yes	yes	no	no	Self mediction ()buying drug from pharmacy)	22	1	1	1	2	0.5	10	75	1	2	3	78
yes	no	yes	no	Self mediction ()buying drug from pharmacy)	22	1	1	1	1	0.5	9	79	37	2	39	118
no	no	yes	no	Self mediction ()buying drug from pharmacy)	22	1	1	1	1	0.5	8	180	1	2	3	183
yes	no	no	no	Holy water	23	1	1	1	2	0.5	8	51	1	2	3	54
no	no	no	no	HCP	24	1	2	1	2	0.5	8	23	44	2	46	69
yes	yes	no	no	HCP	27	1	1	1	2	0.5	9	22	5	2	7	29
yes	no	no	no	HCP	23	1	2	1	2	0.5	8	14	28	2	30	44
no	no	no	no	HCP	25	1	1	1	2	0.5	9	4	24	2	26	30
no	no	no	no	Holy water	15	1	1	1	2	0.5	9	40	11	2	13	53
yes	no	no	no	HCP	20	1	2	1	2	0.5	8	12	14	2	16	28
no	no	no	no	HCP	24	1	2	1	2	0.5	8	23	1	2	3	26
no	no	no	no	Traditional medication	30	1	1	1	2	0.5	8	40	27	2	29	69
no	no	no	no	HCP	21	1	1	1	2	0.5	8	2	8	2	10	12
no	no	no	no	HCP	19	2	1	1	2	0.5	9	37	21	2	23	60
no	no	yes	no	Traditional medication	20	1	1	1	2	10	9	83	1	2	3	86
no	no	no	no	Traditional medication	19	1	1	1	1	2	9	90	42	1	43	133
yes	no	no	no	HCP	17	1	2	1	2	0.2	8	9	21	2	23	32
no	no	yes	no	HCP	18	2	1	1	2	15	9	30	35	2	37	67
no	no	no	no	HCP	14	1	1	1	2	25	9	24	14	2	16	40
no	no	no	no	HCP	21	2	2	1	2	0.25	9	20	40	2	42	62
no	no	no	no	HCP	19	1	2	1	2	0.2	8	2	19	2	21	23
no	no	yes	no	HCP	20	1	1	1	2	3	9	7	5	2	7	14
yes	no	no	no	Traditional medication	14	3	1	1	1	0.2	9	120	30	3	33	153
yes	no	no	no	HCP	17	1	2	1	2	0.5	9	30	1	4	5	35
no	no	yes	no	HCP	22	2	1	2	2	0.2	8	24	10	1	11	35
no	no	yes	no	HCP	21	1	1	1	1	2	9	13	1	3	4	17
yes	no	no	no	Self mediction ()buying drug from pharmacy)	19	1	1	1	1	0.2	7	50	45	2	47	97
no	no	no	no	HCP	21	1	2	1	1	0.2	8	14	1	2	3	17
no	no	no	no	HCP	19	1	2	1	1	2	8	14	3	1	4	18
no	no	yes	no	HCP	19	3	1	1	1	2	9	180	190	3	193	373
no	no	no	no	HCP	21	1	1	1	1	0.5	8	8	15	3	18	26
yes	no	no	no	HCP	21	2	1	1	2	0.5	9	11	14	4	18	29
no	no	no	no	HCP	18	1	1	1	1	0.3	8	30	33	2	35	65
no	no	no	no	HCP	20	2	1	1	2	0.5	7	57	43	2	45	102
yes	no	no	no	HCP	18	1	2	1	2	0.5	10	1	18	2	20	21
no	no	no	no	HCP	17	2	2	1	2	0.5	9	25	40	2	42	67
no	no	no	no	HCP	19	1	2	1	2	0.5	8	29	38	2	40	69
no	no	no	no	HCP	21	2	1	1	1	0.2	8	27	120	2	122	149
no	no	no	no	HCP	24	1	1	1	1	0.24	9	70	45	2	47	117
no	no	no	no	HCP	21	1	1	1	1	0.2	8	14	2	2	4	18
yes	no	no	no	HCP	19	5	1	1	1	0.2	8	40	347	3	350	390
no	no	no	no	HCP	24	3	1	1	1	0.5	9	131	74	1	75	206
yes	no	no	no	HCP	21	1	2	1	2	0.2	9	14	2	2	4	18
no	no	no	yes	HCP	22	1	1	1	1	1	9	30	18	3	21	51
no	no	no	no	HCP	21	2	1	1	1	4	9	31	94	3	97	128
yes	no	no	no	HCP	34	1	2	1	2	20	8	14	5	2	7	21
no	no	yes	no	HCP	15	2	1	1	1	2.5	8	90	71	1	72	162
no	no	no	no	HCP	21	2	1	1	1	3	9	40	54	1	55	95
no	yes	no	no	HCP	21	1	1	1	1	2	9	40	34	3	37	77
no	no	no	no	HCP	18	1	2	1	2	4	9	15	31	3	34	49
yes	no	yes	no	HCP	21	1	2	1	2	0.15	8	44	2	3	5	49
yes	no	yes	no	HCP	24	1	1	1	1	2	9	7	59	3	62	69
yes	no	no	no	Traditional medication	20	5	1	1	1	3.5	9	40	124	3	127	167
no	no	yes	yes	HCP	20	1	1	1	2	25	9	9	3	2	5	14
yes	no	no	no	HCP	22	2	1	1	2	0.2	9	11	9	3	12	23
no	no	no	no	HCP	18	1	1	2	2	15	9	30	22	1	23	53
no	no	no	no	HCP	24	2	2	1	2	0.2	8	7	38	1	39	46
yes	no	no	no	Traditional medication	28	5	1	1	1	10	10	720	133	3	136	856
no	no	yes	no	HCP	20	2	2	1	2	25	8	40	42	3	45	85
yes	no	yes	no	Holy water	18	1	1	1	1	1	9	90	14	3	17	107
no	no	no	no	HCP	24	2	1	1	1	4	9	720	93	3	96	816
no	no	no	no	HCP	20	2	1	1	1	0.2	9	150	45	2	47	197
no	no	yes	no	HCP	28	1	1	2	1	25	8	40	5	2	7	47
yes	no	no	no	HCP	19	1	2	1	2	0.23	9	24	17	3	20	44
no	no	yes	no	Traditional medication	18	1	1	1	2	0.2	8	40	31	4	35	75
no	yes	yes	no	HCP	18	3	1	2	1	0.15	8	40	58	2	60	100
yes	no	no	no	HCP	21	1	1	1	1	15	7	14	13	2	15	29
no	no	no	no	HCP	17	1	1	1	1	12	8	40	43	2	45	85
yes	no	no	no	HCP	19	4	1	1	1	0.25	9	27	144	2	146	173
no	no	no	no	HCP	21	1	1	1	2	7	9	30	3	1	4	34
yes	yes	yes	no	HCP	19	1	2	1	2	0.2	8	30	1	1	2	32
no	no	no	no	Self mediction ()buying drug from pharmacy)	18	1	2	1	2	0.2	9	40	18	2	20	60
yes	no	no	no	HCP	18	1	1	1	2	23	9	30	14	2	16	46
yes	no	no	no	Traditional medication	17	1	1	1	1	20	8	150	1	2	3	153
no	no	no	no	HCP	19	2	1	1	1	2	8	40	34	2	36	76
no	no	yes	no	HCP	19	1	1	2	2	3	8	14	1	2	3	17
no	no	no	yes	HCP	21	1	1	1	2	3	10	3	23	2	25	28
no	no	no	no	HCP	25	1	1	2	2	15	8	30	31	2	33	63
yes	no	yes	no	HCP	17	1	1	1	2	4	9	30	12	2	14	44
yes	no	no	no	HCP	18	1	1	2	2	1.3	8	30	7	3	10	40
no	no	no	no	HCP	33	3	1	1	1	2.5	8	48	93	2	95	143
yes	no	no	no	HCP	21	3	1	1	1	25	9	13	128	3	131	144
no	no	no	no	HCP	18	2	1	1	1	25	10	10	181	2	183	193
yes	yes	yes	no	HCP	24	1	2	1	2	1	9	30	9	2	11	41
no	no	no	yes	HCP	17	2	1	1	2	0.18	9	14	45	2	47	61
no	no	no	no	Traditional medication	21	2	1	1	1	2	8	72	24	1	25	97
no	no	no	no	HCP	21	1	1	1	1	0.19	9	4	18	3	21	25
no	no	no	no	HCP	22	3	1	1	1	13	9	48	34	5	39	87
no	no	no	no	HCP	19	1	1	2	1	3	9	40	1	3	4	44
yes	no	no	no	HCP	20	1	1	1	1	0.2	9	23	9	3	12	35
no	no	no	no	HCP	20	2	1	1	1	0.23	9	40	44	3	47	87
yes	no	yes	no	HCP	24	2	1	1	2	0.1	9	2	33	3	36	38
no	no	no	yes	Traditional medication	20	1	1	1	1	0.2	9	120	28	3	31	151
no	no	no	no	HCP	18	1	1	1	1	0.25	12	180	1	3	4	184
no	no	no	no	HCP	18	1	1	1	1	0.2	7	30	17	3	20	50
yes	no	no	no	HCP	18	1	1	1	2	21	9	22	1	2	3	25
no	no	no	no	HCP	22	2	1	1	1	0.2	9	40	42	3	45	85
yes	no	no	no	HCP	24	1	2	1	2	1	8	21	2	2	4	25
no	no	no	no	Traditional medication	20	1	1	1	1	0.2	8	90	59	2	61	151
yes	no	no	no	HCP	17	1	1	2	2	0.2	8	14	1	5	6	20
no	no	no	no	HCP	21	1	1	1	2	15	9	27	4	2	6	33
no	no	no	no	HCP	24	1	1	1	2	15	9	5	4	2	6	11
yes	no	no	no	HCP	19	3	1	1	1	25	10	24	57	1	58	82
yes	no	no	no	HCP	19	1	2	1	2	23	10	23	22	22	44	67
yes	yes	no	no	HCP	29	1	1	1	2	20	11	7	57	2	59	66
yes	no	no	no	HCP	27	3	1	1	1	28	10	90	75	2	77	167
yes	no	no	no	HCP	28	1	1	2	2	15	11	14	17	1	18	32
no	no	no	no	HCP	24	3	1	1	1	0.25	10	40	42	2	44	84
no	no	no	no	HCP	27	1	1	1	2	2	13	14	1	1	2	16
no	no	no	yes	HCP	29	1	2	1	2	0.2	11	14	4	1	5	19
no	no	no	no	HCP	21	2	1	1	1	0.15	10	94	14	1	15	109
no	no	no	yes	HCP	24	1	2	1	2	0.2	10	15	1	1	2	17
no	no	no	no	HCP	23	4	1	1	1	0.23	9	730	124	5	129	859
no	no	no	no	HCP	24	1	2	1	2	0.22	10	23	22	1	23	46
yes	no	no	no	HCP	25	2	1	1	1	0.1	11	175	37	2	39	214
yes	no	no	no	HCP	22	1	2	1	2	2	10	1	24	2	26	27
yes	no	no	no	Holy water	24	3	1	1	1	1.2	11	213	42	1	43	256
no	no	no	no	HCP	20	1	2	1	2	1.4	11	14	14	1	15	29
no	no	no	no	Traditional medication	27	3	1	1	1	20	11	180	94	1	95	275
yes	no	no	no	Traditional medication	29	2	1	1	1	10	9	150	70	1	71	221
no	no	no	no	HCP	20	2	1	1	2	22	8	30	18	1	19	49
yes	no	no	no	HCP	23	1	2	1	2	0.1	10	30	1	1	2	32
no	no	no	no	HCP	29	2	2	1	2	0.5	12	4	23	1	24	28
no	no	no	no	Holy water	25	1	1	1	1	15	8	191	10	1	11	202
yes	no	no	yes	Holy water	21	2	1	1	1	23	11	240	8	1	9	249
yes	no	yes	no	Holy water	22	1	1	1	1	3	10	85	99	2	101	186
no	no	yes	no	HCP	27	1	1	1	2	24	11	24	1	1	2	26
yes	no	no	yes	HCP	23	2	1	1	2	0.28	13	19	97	1	98	117
yes	no	no	no	HCP	19	1	2	1	2	0.25	11	23	5	1	6	29
no	no	no	no	HCP	18	1	1	1	2	0.15	8	10	4	1	5	15
yes	no	no	no	HCP	23	2	1	1	2	1.2	8	17	41	1	42	59
no	no	yes	no	Holy water	25	2	2	1	2	0.23	8	41	41	1	42	83
yes	no	no	no	HCP	18	1	2	1	2	12	9	30	11	1	12	42
yes	no	no	no	Holy water	21	1	1	1	1	2	9	340	1	1	2	342
yes	no	no	no	HCP	20	1	2	2	2	2	9	14	5	1	6	20
no	no	no	no	Holy water	23	1	1	1	1	0.22	8	120	1	1	2	122
no	no	no	no	HCP	24	2	1	1	1	0.23	10	14	129	1	130	144
yes	no	yes	no	Self mediction ()buying drug from pharmacy)	27	1	2	1	2	2	9	45	1	1	2	47
no	no	yes	no	HCP	25	1	2	2	2	3	8	18	14	1	15	33
no	no	yes	no	HCP	18	1	1	1	2	0.21	8	30	32	1	33	63
no	no	no	no	HCP	30	1	2	1	2	0.15	8	23	7	1	8	31
no	no	no	yes	HCP	28	1	2	1	2	0.2	8	14	13	1	14	28
no	no	yes	no	HCP	24	2	1	1	2	2	9	10	37	1	38	48
no	no	no	no	HCP	20	1	2	2	2	0.25	9	30	4	1	5	35
yes	no	no	no	HCP	18	1	2	1	2	0.13	8	30	27	1	28	58
yes	no	no	yes	HCP	21	1	2	1	2	0.2	10	28	1	1	2	30
no	no	no	no	Holy water	23	2	1	1	1	21	8	40	117	4	121	161
yes	yes	no	no	HCP	21	1	2	1	2	0.25	9	30	1	1	2	32
no	no	no	no	Self mediction ()buying drug from pharmacy)	24	1	2	2	2	13	8	7	1	2	3	10
yes	no	yes	no	HCP	18	1	2	1	2	1	9	11	1	1	2	13
yes	no	no	no	Self mediction ()buying drug from pharmacy)	22	3	1	1	1	0.25	9	41	140	2	142	183
yes	no	no	no	Holy water	19	1	2	1	2	0.21	9	75	1	2	3	78
no	no	no	no	HCP	21	2	1	1	1	1.2	9	17	54	2	56	73
no	no	no	no	HCP	23	2	1	1	2	0.2	8	30	13	2	15	45
yes	no	no	no	HCP	23	2	1	1	2	0.15	8	23	14	4	18	41
yes	no	no	no	Self mediction ()buying drug from pharmacy)	14	2	1	1	1	0.22	9	90	27	1	28	118
no	no	no	no	HCP	21	1	2	1	2	0.15	8	23	13	2	15	38
yes	no	no	no	HCP	19	1	2	1	2	0.23	9	14	12	2	14	28
no	no	no	yes	HCP	21	1	2	1	2	0.24	10	14	1	1	2	16
no	no	no	no	HCP	19	1	2	1	2	0.15	8	14	1	2	3	17
yes	no	no	no	HCP	22	3	1	1	1	4	9	25	82	2	84	109
yes	no	no	no	HCP	21	2	2	1	2	0.2	9	14	51	2	53	67
no	no	no	no	Self mediction ()buying drug from pharmacy)	21	1	2	1	2	0.15	8	40	1	2	3	43
no	no	no	no	HCP	41	3	1	2	2	35	14	25	35	2	37	62
yes	no	no	no	HCP	29	2	2	1	1	30	18	8	24	3	27	35
no	no	yes	no	HCP	39	3	2	1	2	10	17	15	18	1	19	34
yes	no	no	no	HCP	35	2	2	1	2	15	15	10	18	1	19	29
yes	no	no	yes	HCP	41	1	2	1	2	25	21	22	1	1	2	24
no	no	no	no	Self mediction ()buying drug from pharmacy)	41	3	2	1	1	35	14	34	52	2	54	88
yes	no	yes	no	HCP	41	1	2	1	2	28	21	14	2	1	3	17
yes	no	no	no	Self mediction ()buying drug from pharmacy)	44	2	2	1	2	5	21	37	30	2	32	69
yes	no	yes	no	HCP	43	2	2	1	1	20	13	7	30	2	32	39
no	no	no	no	Self mediction ()buying drug from pharmacy)	43	2	2	1	1	20	21	87	28	1	29	116
yes	no	no	no	HCP	39	1	2	2	2	10	12	27	7	1	8	35
no	no	no	no	Holy water	43	1	2	2	2	45	14	37	1	1	2	39
yes	no	no	no	HCP	37	4	2	1	1	2	14	10	37	1	38	48
yes	no	no	no	Self mediction ()buying drug from pharmacy)	34	1	2	1	1	15	15	32	1	1	2	34
yes	no	no	no	Self mediction ()buying drug from pharmacy)	54	1	2	1	2	35	19	31	2	1	3	34
yes	no	no	no	HCP	54	1	2	1	2	45	21	13	1	2	3	16
no	no	no	no	HCP	54	1	2	1	2	5	21	9	1	2	3	12
yes	no	no	no	Self mediction ()buying drug from pharmacy)	54	1	2	1	1	35	15	43	2	1	3	46
yes	no	no	no	Self mediction ()buying drug from pharmacy)	41	4	1	1	1	0.5	12	23	52	1	53	76
yes	no	no	no	HCP	54	2	2	2	2	30	13	5	37	1	38	43
no	no	no	no	HCP	37	4	2	1	2	45	12	1	72	1	73	74
yes	no	no	no	HCP	41	4	2	1	2	4	12	11	54	1	55	66
yes	no	no	yes	HCP	37	2	2	1	2	0.45	15	18	13	1	14	32
yes	no	no	no	HCP	37	2	1	1	1	15	12	4	71	1	72	76
no	no	no	no	HCP	41	2	2	1	2	10	13	8	13	1	14	22
no	no	no	no	HCP	39	4	1	1	1	10	19	4	194	2	196	200
no	no	no	no	HCP	41	1	2	1	2	10	17	30	1	1	2	32
yes	no	no	no	Self mediction ()buying drug from pharmacy)	37	1	2	1	2	30	17	35	1	2	3	38
no	no	no	no	HCP	23	1	2	1	2	0.35	13	14	1	2	3	17
no	no	no	no	HCP	43	2	2	1	2	4	21	1	19	2	21	22
no	no	no	no	HCP	33	1	2	1	2	4	21	14	20	2	22	36
yes	no	no	no	HCP	37	1	2	1	2	5	21	9	23	1	24	33
yes	no	no	no	HCP	43	1	2	1	2	25	21	14	15	1	16	30
yes	no	no	no	HCP	32	4	1	1	2	30	12	19	78	1	79	98
no	no	no	no	Holy water	25	4	1	1	1	4	15	33	217	2	219	252
yes	no	no	no	HCP	42	2	2	1	1	70	17	20	12	2	14	34
yes	no	no	no	Traditional medication	29	4	2	1	1	7	15	35	31	1	32	67
yes	no	no	no	HCP	37	3	2	2	2	2	15	14	23	1	24	38
yes	no	no	no	HCP	47	3	2	1	2	0.54	20	4	31	1	32	36
yes	no	no	no	HCP	37	2	2	2	2	15	14	14	14	1	15	29
no	no	no	no	HCP	33	4	2	1	2	0.54	12	7	70	1	71	78
yes	no	no	no	HCP	31	3	2	1	1	5	12	17	32	1	33	50
yes	no	no	no	HCP	29	1	2	2	1	1	15	4	29	1	30	34
yes	no	yes	no	HCP	33	3	2	1	1	4	12	27	41	1	42	69
yes	no	no	no	HCP	31	4	2	1	2	3	15	7	48	1	49	56
yes	no	no	no	Self mediction ()buying drug from pharmacy)	33	3	2	2	2	2	14	41	44	1	45	86
no	no	no	no	Self mediction ()buying drug from pharmacy)	45	1	1	1	1	0.47	17	91	1	1	2	93
yes	no	no	no	HCP	33	4	2	1	2	5	19	15	51	2	53	68
yes	no	no	no	HCP	31	2	2	1	2	5	21	11	37	1	38	49
yes	no	no	no	HCP	38	1	2	1	2	2	18	21	1	2	3	24
no	no	no	no	HCP	29	1	2	1	2	20	15	8	55	1	56	64
yes	no	yes	no	HCP	42	3	2	1	2	25	14	11	33	2	35	46
yes	no	no	no	HCP	45	4	1	1	1	30	19	8	111	2	113	121
no	no	no	no	HCP	34	1	2	1	2	0.45	21	14	1	1	2	16
yes	no	no	no	HCP	39	4	1	1	1	30	21	12	152	2	154	166
yes	no	yes	no	HCP	44	1	2	1	2	1	14	5	4	1	5	10
yes	no	no	no	HCP	34	1	2	1	2	1	12	8	8	1	9	17
no	no	no	no	Self mediction ()buying drug from pharmacy)	33	3	2	1	2	24	17	37	85	1	86	123
